# Supplementary material for: M6A-methylated circPOLR2B forms an R-loop and regulates the biological behavior of glioma stem cells through positive feedback loops
Source: Cell Death Dis. 2024 Aug 1;15(8):554. doi: 10.1038/s41419-024-06946-6 (PMC11294345; doi:10.1038/s41419-024-06946-6)
Supplement: Supplementary file 2 — Supplementary Tables [file 41419_2024_6946_MOESM2_ESM.xlsx]

## Sheet: Table 1
Table 1. Screening of YTHDC1
m6A related protein	NBTs VS GBM	GBM VS GSCs
FTO	CPXM1	SPARCL1
ALKBH5	TNC	TGFBI
IGF2BP1	F2R	EMILIN2
YTHDC2	NMB	ACTA2
ZC3H13	SOX4	CSNK1G2
HNRNPA2B1	DLL3	COL4A1
METTL14	C1QC	SPP1
YTHDF1	NES	HEY1
METTL3	EGFR	PIR
RBMX	C1QA	WASL
RBM15	C1QB	RAB22A
WTAP	SHD	NDUFA4L2
YTHDC1	VSIG4	S100A4
VIRMA	ID3	DPYSL3
YTHDF3	TREM2	PGM1
IGF2BP3	TIMP4	LASP1
HNRNPC	BCHE	NPTX2
IGF2BP2	BCAN	TPMT
RBM15B	AQP4	RBP1
YTHDF2	MDFI	ID3
	ANGPTL2	B4GALT5
	LYNX1	CKS2
	HES6	APOD
	BMP2	ABCA1
	TOP2A	CXADR
	UBE2C	SRI
	TMEM100	SLC2A3
	CCDC80	LSM2
	CD44	ST18
	GPR34	SPOCK3
	CRISPLD1	MT1G
	HLA-DRA	TFRC
	SRPX	PRSS23
	MMP2	PCOLCE
	FOLR2	ATP6V0E1
	PTPRZ1	ITM2A
	EIF4EBP1	CCND1
	LHFPL3	TRIM2
	CD24	OLIG2
	TCF12	BGN
	MEX3A	CBLN1
	UHRF1	ENC1
	VCAN	CCN3
	MAFB	SLC10A1
	SELL	GNG11
	METTL7B	NDN
	CX3CR1	RFTN1
	SOX2	KCNF1
	FERMT1	PMEL
	CALCRL	COCH
	BTBD17	PTPRF
	C3	HSPA1A
	C1QL1	RCAN1
	OLIG2	PNP
	NTN1	CRTAC1
	RNASE6	AFM
	CHST14	CD226
	DPYSL3	SLC7A5
	OLFML3	DGKE
	CMTM3	REEP5
	CHI3L2	SLCO4A1
	HLA-DRB5	SRPX
	SPARC	EMP1
	MMP14	CYBA
	PBK	AURKA
	SFRP2	LHFPL2
	YTHDC1	PLCXD1
	PLVAP	CCL2
	CSF1R	PRAME
	SMOC1	EGR1
	FCGBP	YTHDC1
	TMSB15A	PTPN11
	DDR1	MSN
	CD14	QDPR
	MASP1	SLC16A3
	NKAIN3	PRPH
	LY86	MYO10
	SOX11	EFNA1
	PHLDA1	GPER1
	GNAI3	SOX18
	S100A10	PROM1
	ACKR3	CDC20
	PRRX1	EFHD1
	MYBL2	PDCD1LG2
	HLA-DRB1	CA2
	PLD4	TRHDE
	TYROBP	IRAK3
	TSPAN6	IFITM2
	CYBB	PON2
	TMEM119	SERPINA3
	ARHGEF6	TNC
	TPX2	NES
	EEPD1	ACOX2
	KIFC1	TYRP1
	VANGL2	CA12
	NCAN	ANXA1
	BIRC5	VCL
	FCER1G	ADA
	MARCKS	CUX2
	SERPINE1	VGLL4

## Sheet: Table 2
Table 2. Screening of transcription factors
Only NES	Only SOX2	NES AND SOX2
FOXO3	ZNF263	ETV4
DDX5	ZBTB33	FOXA2
RNF2	MAZ	PBX1
BRD3	JUND	KLF1
NCOR1	ZNF92
BRD7	SPI1
FOXA1	CDK8
MYC	ORC1
GTF2I	HSF1
BRD4	SP1
BRCA1	E2F7
SUZ12	ZNF384
HDAC2	SP2
SUMO2	YY1
BRD2	SP4
HIF1A	FLI1
FOXK1	TBL1XR1
KDM1A	MYB
RCOR1	VEZF1
NOTCH1	RBL2
POU5F1	USF1
BCL3	RELA
CTCF	RUNX1
KLF4	TAF1
TP53	MAX
STAT5A	ZEB1

## Sheet: Table 3
Table 3. Primers used for qRT-PCR and the probe for FISH assays
Primer or Probe	Gene	Sequence (5′→3′)
Primer	YTHDC1	F: TCAGGAGTTCGCCGAGATGTG
		R: GTAAGGATGGTGTGGAGGTTGTTC
	hsa_circ_0126701 (circPOLR2B)	F: AATGGCTGCTGGGTTGGAAT
		R: ACAAGTCCTACAGCATGGCC
	hsa_circ_0122279	F: CATCTGTCTCTGGAGCAGCA
		R: TGTCTTGGCTTCTGTACAACTGT
	hsa_circ_0066257	F: TGCTGATGTTTTGTTTATTGGGCA
		R: CAGCTCATCTGCTACTTCCTGA
	hsa_circ_0095409	F: TCTATCACTCCCTCATCGCA
		R: TGCCAGAGCTGATAATGTGGT
	hsa_circ_0122106	F: CCACTTGGCTCACACAGAAGA
		R: TAGGGATCAGCTCCACTGCT
	hsa_circ_0071453	F: AATTGTTCCTCAGGTGTGTGT
		R: AGGGTATTCTTGCCTGGTGC
	hsa_circ_0016838	F: TGAGGCTGCTACTGAACTGC
		R: TGCAACCAATGATTGTCTTGCC
	circPOLR2B convergent primer	F: TAAACCGCCTGACTTTTGCGT
		R: CTCTGGGGTCTCGGCAGG
	circPOLR2B divergent primer	F: AATGGCTGCTGGGTTGGAAT
		R: ACAAGTCCTACAGCATGGCC
	circPOLR2B A159	F: agccagtaccgtagtgcgtgTTGTGGGGAATGGTGTGTCC
		R: 5phos/AGAATTGGAGATGGTTGAGATCCAcagaggctgagtcgctgcat
	circPOLR2B A339	F: agccagtaccgtagtgcgtgAATGGCTGCTGGGTTGGAAT
		R: 5phos/CGACGCAGGTGAGAAAGAGTcagaggctgagtcgctgcat
	circPOLR2B A350	F: agccagtaccgtagtgcgtgTGGAATACATAAAGATCCCGAACAAC
		R: 5phos/TTTGCTAGCTTGCCGTCTCTcagaggctgagtcgctgcat
	circPOLR2B A380	F: agccagtaccgtagtgcgtgACACCCTAAGGAAATTGAGACGT
		R: 5phos/GGTTTTGCTAGCTTGCCGTCcagaggctgagtcgctgcat
	POLR2B	F: ATGGATGTTCCCTGGAAATGCT
		R: ATCCCTTGAAAATCCGCATTCC
	3′ RACE △POLR2B	F1: GACTGTGGCTGGGATGAGCA
		R1: GAGTGCAGGACATTGTGGTAGGG
		F2: ATGGATGTTCCCTGGAAATGCT
		R2: cgcggatccTCCACTAGTGATTTCACTATAGG
	FOXA2	F: CGCCACTCGCTCTCCTTCAAC
		R: CGCAGGTAGCAGCCGTTCTC
	ETV4	F: GGAACAGACGGACTTCGCCTAC
		R: TGGGAATGGTCGCAGAGGTTTC
	KLF1	F: CCCCTCCTTCCTGAGTTGTTTGG
		R: GTCTCGGCTATCACACCTGGATC
	PBX1	F: CTTCGCCATGTTATCAGCCAGAC
		R: CATCCTGCCAACCTCCATTAGC
	3′ RACE PBX1 dPAS	F1: CAGTGACCTCCCCTACAGAA
		R1: GAGTGCAGGACATTGTGGTAGGG
		F2: CTTCATTTGAGGACCTGAGA
		R2: cgcggatccTCCACTAGTGATTTCACTATAGG
	3′ RACE PBX1 pPAS	F1: CAGTGACCTCCCCTACAGAA
		R1: GAGTGCAGGACATTGTGGTAGGG
		F2: CTATTTCAGCCAATCTGGAC
		R2: cgcggatccTCCACTAGTGATTTCACTATAGG
	GAPDH	F: CATCACTGCCACCCAGAAGA
		R: CCGTTCAGCTCAGGGATGAC
	U3	F: TTCTCTGAGCGTGTAGAGCACCGA
		R: GATCATCAATGGCTGACGGCAGTT
Probe	circPOLR2B	Bio–TCAGGCGGTTTAACACTTCA
	POLR2B gDNA FISH probe	chr4:56,886,144-57,089,617

## Sheet: Table 4
Table 4. Antibodies used for western blotting, DRIP, RNA Pull down, Dot blot, IF and ChIP
Protein	Applications	Antibody	Origin	Dilution	Observed molecular weight
YTHDC1	WB, IF	14392-1-AP, Proteintech	Rabbit	1:1000	100KDa
POLR2B	WB, RNA Pull down	20370-1-AP, Proteintech	Rabbit	1:1000	140KDa
PBX1	WB	18204-1-AP, Proteintech	Rabbit	1:1000	52KDa
NES	WB	19483-1-AP, Proteintech	Rabbit	1:1000	170KDa
SOX2	WB	11064-1-AP, Proteintech	Rabbit	1:1000	34KDa
METTL3	WB	15073-1-AP, Proteintech	Rabbit	1:1000	70KDa
GAPDH	WB	60004-1-Ig, Proteintech	Mouse	1:10000	36KDa
IgG	MeRIP, DRIP	ab18413, Abcam	Mouse	1:200	150KDa
anti-m6A	MeRIP	ab208577, Abcam	Mouse	1:200	None
anti-m6A	Dot blot	ab284130, Abcam	Rabbit	1:1000	None
anti-S9.6	Dot blot, DRIP	ab234957, Abcam	Mouse	1:1000	None
Goat anti-Mouse IgG (H+L) HRP conjugate	WB	SA00001-1, Proteintech	Goat	1:10000	None
Goat anti-Rabbit IgG (H+L) HRP conjugate	WB	SA00001-2, Proteintech	Goat	1:10000	None
Alexa-Fluor-488-labeled Goat anti-Rabbit IgG (H+L)	IF	A0423, Proteintech	Goat	1:500	None
Specially designed POLR2B antibody	Applications	Targeting sequence	Origin	Dilution	Observed molecular weight
Against the N-termini of POLR2B	IP	RNLTYSAPLY, Proteintech	Rabbit	1:500	None
Against the C-termini of POLR2B	IP	IQYRQEDMPF, Proteintech	Rabbit	1:500	None

## Sheet: Table 5
Table 5. shRNA used for transfection
Gene	Target Sequence (5′→3′)
sh-YTHDC1-#1	TGCCTCCAGAGAACCTTATAA
sh-YTHDC1-#2	TGGATTTGCAGGCGTGAATTA
sh-circPOLR2B-#1	GTCAGGCGGTTTAACACTTCA
sh-circPOLR2B-#2	ACACTTCAGACACAATGATGT
sh-POLR2B-#1	GCCTGGTGTTACTAAAGAGAA
sh-POLR2B-#2	GCGTCGTCTAAACTCTCCTAT
sh-PBX1-#1	ATGATCCTGCGTTCCCGATTT
sh-PBX1-#2	GCATCAGTGCTAATGGAGGTT
sh-METTL3-#1	GCCTTAACATTGCCCACTGAT
sh-METTL3-#2	CGTCAGTATCTTGGGCAAATT

## Sheet: Table 6
Table 6. Primers used for ChIP experiments
Gene	Binding or control sites	Sequence (5′→3′)	Product size (bp)	Annealing temperature (°C)
NES	PCR 1	F: GTGGGAGCGAGGCTATTCAT	212	59.8
		R: TGTGACCCTTCTTCACAGCC
	PCR 2	F: GGGATTTCAGATGCCTGCCA	176	60.5
		R: GAAAGAAGGAGGTCGGGTGC
SOX2	PCR 1	F: GCAGAGATTGGAGAAATTGGGG	183	59.6
		R: CTGTAACACTCTCTCCGCCC
	PCR 2	F: GTAGACCAGGGGAGGAGGG	224	60.1
		R: GTTGTCGCTACACGGAGTCA
YTHDC1	PCR 1	F: TCTGGCCTGCAAATATTTTCATAT	135	57.2
		R: CACACACACACACACATTAAATAATAT
	PCR 2	F: GAAACCCCGTCTCTGCTAAA	104	57.8
		R: CCCGGGTTCAAGCAATTCT
